# Supplementary material for: Flavonoid Synthesis by Deinococcus sp. 43 Isolated from the Ginkgo Rhizosphere
Source: Microorganisms. 2023 Jul 21;11(7):1848. doi: 10.3390/microorganisms11071848 (PMC10386165; doi:10.3390/microorganisms11071848)
Supplement: Supplementary file 1 [file microorganisms-11-01848-s001.zip]

Archive with 1 entries (1 files):
- microorganisms-2453780-supplementary.pdf
